# Supplementary material for: Establishment of Quantitative Severity Evaluation Model for Spinal Cord Injury by Metabolomic Fingerprinting
Source: PLoS One. 2014 Apr 11;9(4):e93736. doi: 10.1371/journal.pone.0093736 (PMC3984092; doi:10.1371/journal.pone.0093736)
Supplement: Table S1 — The Basso, Beattie, and Bresnahan (BBB) score scale of all rats. (XLSX) [file pone.0093736.s001.xlsx]

## Sheet: Table_S1
21
21
21
16.7
17.5
3.3
3.3
6.5
15.5
21
21
21
13.5
18.5
15.5
4.3
2
12.5
11
14
14.5
15.5
12
11
12
13.5
13
8.5
13.5
