# Supplementary material for: Establishment of Quantitative Severity Evaluation Model for Spinal Cord Injury by Metabolomic Fingerprinting
Source: PLoS One. 2014 Apr 11;9(4):e93736. doi: 10.1371/journal.pone.0093736 (PMC3984092; doi:10.1371/journal.pone.0093736)
Supplement: Table S2 — Raw data of 1H-NMR: All the raw data through binning process of the NMR spectrum after Fourier transformation as a 200×29 matrix; Each row describes the integral binning value of a spectrum for a sample. (XLSX) [file pone.0093736.s002.xlsx]

## Sheet: Table_S2
-0.00773079	-0.0133475	-0.0147308	-0.0153069	-0.0172001	-0.0287234	0.0304678	-0.0410404	0.0957634	0.0148771	-0.0173757	-0.0258808	-0.0171996	-0.00869069	-0.0109044	-0.0148898	-0.0114882	-0.00764224	0.0107481	-0.00162303	0.000899375	-0.00835159	0.000520698	-0.0134028	-0.0140132	0.0389624	-0.0318058	0.0165495	0.00633268	0.0937794	-0.0889477	-0.0340531	-0.0394082	-0.0264676	-0.0365301	-0.0394433	-0.0233536	-0.0249105	-0.0199711	-0.0371481	-0.0234983	-0.0235659	-0.0215495	-0.0304795	-0.022355	-0.00581944	-0.0273245	-0.0390177	-0.0716581	-0.0481569
-0.00887128	-0.0135453	-0.0213328	-0.0202463	-0.0247264	-0.031217	0.0175128	-0.0232941	0.102043	-0.00871227	-0.028687	-0.0283229	-0.0237704	-0.0110457	-0.0148222	-0.0155439	-0.00084982	-0.00360698	0.0163312	-0.00210798	-0.00386647	-0.00319953	0.000879239	-0.0171173	-0.0180201	0.0479876	-0.0566009	0.0365621	-0.0258487	0.114558	-0.131857	-0.0431557	-0.0496565	-0.0419758	-0.0573549	-0.0569893	-0.0288803	-0.032514	-0.0255199	-0.0451898	-0.030762	-0.0328318	-0.0328416	-0.0440733	-0.028519	-0.0139608	-0.0349412	-0.0537461	-0.0950264	-0.0657648
-0.00808689	-0.014402	-0.0170618	-0.0175836	-0.0218555	-0.0303947	-0.0109266	-0.0412663	0.0894814	-0.00599894	-0.0247627	-0.0263035	-0.0173894	-0.0121897	-0.0129396	-0.0142676	-0.0115419	-0.00862387	0.00564092	-0.00276444	-0.00369234	-0.0119462	-0.00267224	-0.0120178	-0.0158295	0.0638329	-0.0452038	0.0171637	-0.0143504	0.0846379	-0.106542	-0.0284417	-0.0365075	-0.0276705	-0.0381255	-0.0378657	-0.0238201	-0.0249793	-0.0173007	-0.0381581	-0.0216944	-0.0254053	-0.0243862	-0.0283255	-0.0242678	-0.0149979	-0.0201169	-0.0405134	-0.0694325	-0.0486132
-0.00724382	-0.0106033	-0.0158696	-0.0163233	-0.0182438	-0.0290428	0.0212788	-0.00615814	0.0948556	-0.00428599	-0.0249303	-0.0218771	-0.0168649	-0.0110552	-0.0131508	-0.013341	-0.00574883	-0.00325228	0.0125536	0.00161498	-0.00216945	-0.00173751	0.00469875	-0.0124414	-0.013799	0.0674395	-0.0349125	0.0351018	-0.0143187	0.107058	-0.0974524	-0.0243774	-0.031836	-0.0252936	-0.0312997	-0.0360326	-0.0169831	-0.0203861	-0.0199737	-0.0298185	-0.0195439	-0.018745	-0.0175004	-0.0287441	-0.0193541	-0.00391962	-0.0165102	-0.0326114	-0.0515562	-0.032564
-0.0120108	-0.0129703	-0.0178106	-0.014868	-0.0226626	-0.0357397	0.033122	-0.017818	0.100194	-0.00809131	-0.0332045	-0.0234126	-0.0209057	-0.00969291	-0.0142318	-0.0117711	0.00545568	-0.00616592	0.013993	-0.00174292	-0.0050085	-0.00363453	0.013463	-0.014087	-0.0140977	0.0678703	-0.0388591	0.0281019	-0.0119918	0.181306	-0.111194	-0.0288329	-0.0398104	-0.0359338	-0.0365024	-0.0414758	-0.0253921	-0.0254198	-0.0182306	-0.0430454	-0.0217976	-0.0253885	-0.0223781	-0.0339694	-0.0191704	-0.00446263	-0.0228838	-0.0307433	-0.054768	-0.0398143
-0.0109885	-0.00916562	-0.0128752	-0.0154423	-0.0158627	-0.0292929	0.0256031	-0.0146487	0.111899	-0.00581381	-0.0208065	-0.0250531	-0.0137629	-0.010007	-0.00932525	-0.0154921	-0.00655084	-0.0102261	0.00627681	0.000553554	-0.00313016	-0.00582472	0.00314478	-0.00895615	-0.0189668	0.0598954	-0.0489477	0.034953	-0.0115971	0.0742105	-0.0925434	-0.0230281	-0.0293161	-0.0302832	-0.0366821	-0.0321797	-0.0197403	-0.0232746	-0.017433	-0.0340811	-0.0238276	-0.0210058	-0.019397	-0.0295677	-0.0196175	-0.00621733	-0.0228252	-0.031436	-0.0715059	-0.0459883
-0.00395903	-0.00688458	-0.009716	-0.00952382	-0.0107407	-0.0126264	0.0260275	0.0510341	0.0906785	-0.00727557	-0.012849	-0.0127019	-0.0103432	-0.00698809	-0.00739851	-0.0069385	0.0136473	0.0034241	0.0245913	0.00444366	0.00737212	0.00371657	0.00632698	-0.0064187	-0.00737052	0.0928838	-0.0150155	0.0686744	0.00226463	0.0809472	-0.0370423	-0.0113757	-0.0159547	-0.0180811	-0.0154662	-0.0167138	-0.0117422	-0.0133154	-0.00639514	-0.0164172	-0.011538	-0.0132442	-0.0065698	-0.0105905	-0.00188641	0.00310772	-0.00669795	-0.0109912	-0.0194729	-0.019514
-0.0117005	-0.017717	-0.0246618	-0.0216485	-0.0290406	-0.0481349	-0.0510798	-0.0194155	0.0466209	-0.0273378	-0.0396125	-0.0354719	-0.0259436	-0.0141669	-0.0186276	-0.0179452	-0.0164607	-0.0138751	-0.000324069	-0.0082074	-0.0116413	-0.019502	-0.00863546	-0.0196773	-0.0200788	0.0434581	-0.0617761	0.0111734	-0.0473371	0.00095232	-0.108985	-0.0554964	-0.0510576	-0.0437947	-0.046823	-0.05445	-0.0289801	-0.0321716	-0.0255494	-0.0489432	-0.0264624	-0.0312148	-0.0299081	-0.0410919	-0.0390408	-0.0292181	-0.0298455	-0.0431926	-0.0829744	-0.0648408
-0.00734764	-0.0102943	-0.00991669	-0.0126186	-0.0167687	-0.0218652	0.00897745	-0.0342712	0.123429	0.00747276	-0.021104	-0.0224794	-0.0124432	-0.00987968	-0.0106304	-0.0139484	0.00150842	-0.00580486	0.0178413	0.00301891	0.00613496	-0.00296081	0.0139103	-0.0109001	-0.0138632	0.0388781	-0.0394051	0.0317169	-0.00146969	0.175773	-0.0815081	-0.0266758	-0.0313168	-0.0309416	-0.0285334	-0.0393474	-0.017038	-0.0240126	-0.0214302	-0.0302038	-0.0251661	-0.0230626	-0.0225715	-0.0361365	-0.0252118	-0.00732516	-0.0254196	-0.0369919	-0.0670158	-0.038724
0.197743	0.230568	0.308662	0.332814	0.421451	0.805755	1.71539	0.96128	0.84949	0.549537	0.565121	0.47771	0.383516	0.256266	0.252367	0.314043	0.511715	0.36249	0.279529	0.226541	0.396151	0.472348	0.380981	0.292133	0.393509	1.36699	0.977199	0.640308	0.834081	2.65672	2.11697	0.935061	0.818298	0.607806	0.798978	0.870378	0.459056	0.548771	0.487483	0.818789	0.479773	0.539909	0.563132	0.745076	0.878019	0.778017	0.566405	0.898595	1.59735	1.16863
-0.00747518	-0.00973006	-0.0129335	-0.012901	-0.0153729	-0.017669	0.0336889	-0.0299311	0.115601	-0.00072317	-0.0101461	-0.0213916	-0.0146908	-0.0115837	-0.0112337	-0.0109851	-0.0165827	-0.0125191	0.00201894	-0.00340323	-0.00345568	-0.00792897	0.0113561	-0.00811778	-0.0143618	0.103406	-0.0419764	0.0155537	-0.00307605	0.214744	-0.0906256	-0.0255887	-0.0378257	-0.0289449	-0.035809	-0.0404701	-0.0213224	-0.0214584	-0.018158	-0.0354099	-0.0198091	-0.0224088	-0.0255537	-0.0333257	-0.0259093	-0.00750395	-0.027933	-0.0395409	-0.0769043	-0.0450723
-0.0127535	-0.0154909	-0.0214556	-0.0211268	-0.0255697	-0.0394591	-0.00979705	-0.0470399	0.0785124	-0.0171314	-0.0308256	-0.0352996	-0.0221509	-0.0171857	-0.017285	-0.0214744	-0.0286442	-0.0187913	-0.00164737	-0.00533235	-0.01125	-0.013416	-0.00188989	-0.0187024	-0.0204295	0.0416726	-0.0538374	0.00763277	-0.0312278	0.130297	-0.138692	-0.048824	-0.0576357	-0.0398536	-0.0524597	-0.0483133	-0.0274385	-0.031109	-0.0278937	-0.0508359	-0.0278213	-0.0285004	-0.0316073	-0.0453766	-0.0360826	-0.0207225	-0.0316685	-0.0421069	-0.090848	-0.0660507
0.0637596	0.0721209	0.0979779	0.104176	0.129494	0.260497	0.604609	0.304951	0.380024	0.186153	0.173875	0.143266	0.114449	0.0786478	0.0757268	0.094144	0.157262	0.111034	0.0986035	0.0736209	0.129628	0.152951	0.13531	0.0829945	0.114962	0.493721	0.290264	0.228905	0.255272	1.03502	0.598998	0.275456	0.22595	0.172775	0.22322	0.244803	0.125783	0.151288	0.135168	0.228305	0.132437	0.14977	0.15782	0.207942	0.249969	0.228234	0.158172	0.24871	0.444915	0.329201
-0.00600741	-0.00998492	-0.0138713	-0.0120798	-0.0205565	-0.026674	0.0170016	-0.0309841	0.0968777	-0.0012236	-0.0153493	-0.0218936	-0.0175561	-0.00841591	-0.0115856	-0.0121465	-0.0119433	-0.00791421	0.00933763	0.00148338	0.000445798	-0.00632833	0.00399559	-0.0106393	-0.0100068	0.0439475	-0.0380807	0.0337393	-0.00422972	0.128209	-0.0571628	-0.024308	-0.0290949	-0.0234405	-0.0222987	-0.0300635	-0.0171723	-0.0184387	-0.0106748	-0.0281855	-0.0147243	-0.0175814	-0.0152632	-0.02953	-0.0157238	-0.00194203	-0.0156514	-0.028266	-0.0455186	-0.0257607
-0.0107505	-0.0140183	-0.0200019	-0.0202648	-0.0278373	-0.0424177	0.0450547	-0.0489826	0.110393	-0.0154855	-0.0269444	-0.035265	-0.0217285	-0.0142208	-0.0136533	-0.0157011	-0.0175922	-0.00964175	0.00371255	-0.0034153	-0.00850517	-0.00877174	0.000431062	-0.0142182	-0.0186765	0.0352421	-0.0449927	0.0133245	-0.00690677	0.0469156	-0.0942376	-0.0350812	-0.0396365	-0.0318759	-0.032556	-0.0403248	-0.0186247	-0.0247439	-0.0208175	-0.0384897	-0.0217356	-0.0264146	-0.0242718	-0.0302366	-0.0165686	0.0019259	-0.0286444	-0.0351519	-0.0631945	-0.0317523
-0.0928048	-0.101094	-0.13006	-0.135577	-0.16125	-0.308781	-0.697566	-0.34143	-0.34642	-0.164178	-0.15104	-0.12029	-0.0829045	-0.0511351	-0.0464604	-0.0495992	-0.0867444	-0.0496024	-0.0476319	-0.0238168	-0.0324577	-0.0278526	-0.0209637	0.00569581	0.0166768	-0.029939	0.0895237	0.0172404	0.09942	0.183716	0.414967	0.185903	0.197481	0.16297	0.236983	0.273702	0.155207	0.198466	0.184124	0.332734	0.209934	0.246218	0.265924	0.377317	0.457916	0.395043	0.327777	0.539607	0.994697	0.770179
-0.00587583	-0.00563909	-0.00774342	-0.00859139	-0.0101129	-0.00880512	0.0453837	0.00382948	0.0968339	0.00509208	-0.0140744	-0.0131117	-0.0111048	-0.00864999	-0.00920215	-0.00929926	0.00452092	-0.000446549	0.0134488	0.00274974	0.00334319	0.00236525	0.0102263	-0.00517619	-0.00645088	0.083458	-0.0183926	0.0458263	-0.00400948	0.135998	-0.0448451	-0.0119893	-0.0225103	-0.0169062	-0.0155408	-0.0219991	-0.0157298	-0.0148658	-0.00919231	-0.0202758	-0.00936102	-0.0131374	-0.0113751	-0.0140604	-0.000846854	0.00300243	-0.0116463	-0.0140023	-0.0267694	-0.0141371
-0.00958259	-0.0109672	-0.0167007	-0.0177405	-0.0230524	-0.02555	0.00208426	-0.0200742	0.106915	-0.00513933	-0.0239803	-0.0208022	-0.0189402	-0.0106156	-0.0112352	-0.0129051	-0.00105171	-0.00401092	0.0186789	0.00194978	-0.00273403	0.000674423	0.00853973	-0.00884444	-0.0121811	0.0589193	-0.0430547	0.0474039	-0.00658586	0.156028	-0.0721895	-0.0299386	-0.0349048	-0.0279262	-0.0353354	-0.0394342	-0.019271	-0.0232445	-0.0165577	-0.0388187	-0.0168171	-0.0188215	-0.0150905	-0.0271415	-0.0133422	-0.00312526	-0.0202591	-0.0346229	-0.0642085	-0.0329489
0.045679	0.0487685	0.0648288	0.0737867	0.0918327	0.186447	0.481222	0.221292	0.317254	0.140135	0.123932	0.100559	0.0800078	0.0552628	0.0503595	0.0664355	0.125114	0.0851586	0.0792746	0.0547257	0.0910343	0.108786	0.0934456	0.0610289	0.0827622	0.360294	0.212824	0.195901	0.194557	0.681199	0.446137	0.206051	0.173744	0.124741	0.166497	0.18285	0.0961235	0.115324	0.098941	0.176013	0.0988759	0.110598	0.116782	0.152006	0.196433	0.184489	0.121171	0.195258	0.344835	0.249761
-2.50696	-0.977928	4.73756	-5.14382	3.84851	-1.77363	-2.83689	-3.57698	4.05288	-2.93265	1.75909	2.01553	-4.815	3.8468	-2.73671	0.948679	3.67998	-4.41171	3.27585	-1.87235	-0.572387	3.7738	-3.58736	2.51749	-2.06924	2.52069	4.09512	-1.88733	2.55058	1.56484	1.91753	-0.672867	3.08123	-1.51993	1.7677	1.33129	-1.87091	2.2328	-1.3446	0.967261	0.234151	-1.63634	1.19036	-1.17456	-1.2026	1.64259	-0.593039	0.203008	0.0404486	-0.134422
-0.00720956	-0.0093925	-0.0140123	-0.0118987	-0.0220426	-0.0253547	0.0233425	-0.0190583	0.0605546	-0.0135619	-0.0189374	-0.02213	-0.0175362	-0.0100648	-0.00952138	-0.0147895	-0.0194783	-0.0101691	3.4e-05	-0.00236997	-0.00732156	-0.010633	-0.00717866	-0.0102371	-0.0158824	0.0644149	-0.0393048	0.00336206	-0.0269297	0.0308892	-0.0902025	-0.0326228	-0.031629	-0.0227251	-0.0368844	-0.0345316	-0.0193491	-0.0266676	-0.0181275	-0.0308607	-0.0189319	-0.0216878	-0.0166845	-0.0311745	-0.024421	-0.017897	-0.0242171	-0.036654	-0.0655778	-0.0423063
0.182825	0.214116	0.292427	0.312965	0.406693	0.764675	1.63649	0.912071	0.768653	0.552919	0.569936	0.493289	0.392184	0.261021	0.260264	0.326881	0.526175	0.380533	0.28828	0.239847	0.421066	0.507068	0.406842	0.31968	0.429291	1.42056	1.11262	0.701006	0.936685	2.90192	2.47297	1.08961	0.959472	0.708794	0.944954	1.03547	0.544014	0.658195	0.576203	0.974487	0.576596	0.64711	0.673891	0.898999	1.05815	0.940173	0.69766	1.09901	1.95834	1.43874
-4.6828	5.18321	-2.09686	-1.30009	3.84246	-4.64094	2.11276	-2.72618	3.58376	-4.19979	4.3208	-4.08621	-1.52315	3.95227	-4.61507	4.71238	-2.97879	-2.67822	4.367	-4.81646	4.27993	2.83388	-3.91469	4.83676	-4.43219	1.97745	2.25708	-4.70131	4.05651	-0.293107	2.04074	-4.66306	4.41583	-4.34681	2.32657	4.66465	-4.8679	4.66131	-3.74003	0.862668	5.08589	-4.76977	4.66982	-2.75745	-2.80354	5.16285	-4.90161	3.82082	0.730673	-4.17257
0.805526	-0.729974	1.22512	-0.601522	-0.436975	-0.0709269	-0.779945	-1.79812	1.45194	0.754845	-2.4097	2.48901	-1.76129	0.00194205	0.281569	-2.27238	2.29708	-1.47989	-0.629032	1.27366	-2.9677	3.12455	-0.316828	-0.475657	1.86262	-3.35502	2.81926	-0.46246	-2.07032	0.401308	-1.2856	0.90848	1.07675	2.15541	-4.0555	2.52217	-0.491304	-1.44464	3.28988	-4.72736	2.08403	0.946534	-2.1464	4.03116	-3.71285	0.681203	1.20505	-3.08899	4.30277	-1.0677
0.026041	0.034798	0.0429054	0.0472844	0.0580937	0.126827	0.32327	0.172703	0.206102	0.0836679	0.0758664	0.0685171	0.0507222	0.0340426	0.0336755	0.0426164	0.0766537	0.0578953	0.0524222	0.0395426	0.0699322	0.0787716	0.0759	0.0438554	0.0585844	0.321038	0.155477	0.125497	0.134922	0.620388	0.31007	0.135246	0.11817	0.0837318	0.110079	0.128392	0.0676491	0.0824584	0.0709602	0.118941	0.072537	0.082628	0.0848538	0.111638	0.145685	0.133161	0.0864924	0.138993	0.249272	0.183447
-0.11632	-0.127279	-0.165274	-0.172218	-0.206191	-0.379707	-0.834459	-0.388296	-0.431927	-0.215407	-0.195415	-0.144307	-0.107149	-0.0665594	-0.0549478	-0.0615842	-0.0868942	-0.0558892	-0.0400776	-0.0250963	-0.0300357	-0.0203699	-0.0141227	0.00724734	0.0230698	0.00119884	0.129032	0.0621741	0.140454	0.328828	0.534707	0.262883	0.25945	0.219375	0.304961	0.367158	0.210169	0.267718	0.247644	0.452559	0.281181	0.332023	0.363027	0.509987	0.618203	0.561042	0.448625	0.731809	1.35482	1.04392
0.208549	0.244875	0.329313	0.351254	0.450278	0.85895	1.8013	1.03862	0.842343	0.577645	0.601265	0.515	0.413088	0.272836	0.271975	0.351933	0.548168	0.393798	0.304524	0.238092	0.424848	0.518572	0.388806	0.31288	0.423973	1.44459	1.07127	0.707889	0.896229	2.82369	2.27249	1.01134	0.893842	0.665381	0.880455	0.964449	0.508396	0.616217	0.537658	0.917405	0.542172	0.601558	0.627028	0.837506	0.992385	0.873263	0.644647	1.01411	1.81035	1.34624
0.180741	0.213676	0.285767	0.301965	0.382943	0.728838	1.59135	0.847538	0.816662	0.506497	0.502954	0.42657	0.341818	0.223191	0.220231	0.276709	0.447827	0.318453	0.247919	0.196342	0.344441	0.400132	0.330454	0.250235	0.331922	1.18166	0.831581	0.556495	0.698586	2.22549	1.80668	0.784323	0.675068	0.504611	0.657624	0.714232	0.374671	0.445678	0.386951	0.657231	0.382624	0.426142	0.443604	0.580103	0.686412	0.611359	0.441343	0.690991	1.2147	0.893432
0.212537	0.247582	0.332487	0.353302	0.450757	0.866861	1.83819	1.00307	0.956343	0.570015	0.60444	0.510797	0.408181	0.273221	0.2722	0.343369	0.550393	0.394033	0.301813	0.240674	0.421658	0.499807	0.413302	0.314073	0.420292	1.44472	1.08073	0.723404	0.887663	2.82784	2.35176	1.02759	0.890941	0.663771	0.878773	0.956058	0.505159	0.607994	0.534426	0.893006	0.534742	0.59336	0.621406	0.823748	0.974859	0.858663	0.630194	0.995014	1.77332	1.31068
[truncated: 150 more columns]
