# Supplementary material for: Establishment of Quantitative Severity Evaluation Model for Spinal Cord Injury by Metabolomic Fingerprinting
Source: PLoS One. 2014 Apr 11;9(4):e93736. doi: 10.1371/journal.pone.0093736 (PMC3984092; doi:10.1371/journal.pone.0093736)
Supplement: Table S3 — Grouping of animals: The treatment that 29 samples received are as follows: “control” present, control group; “mild” present, the rat received a laminectomy without hemisection of spinal cord injury; “op” present, the rat received a hemisection of the spinal cord and was scarified 3 days after the operation; “op7” present, the rat received a hemisection of the spinal cord and was scarified 7 days after the operation. (XLSX) [file pone.0093736.s003.xlsx]

## Sheet: Table_S3
control'
control'
control'
mild'
mild'
'op'
'op'
'op'
'op'
'op'
'op7'
'op'
mild'
mild'
mild'
'op7'
'op7'
mild'
'op'
'op'
'op7'
control'
control'
control'
'op'
control'
'op'
'op'
'op'
